# Supplementary material for: A new species of Megastigmus (Hymenoptera, Megastigmidae) from China
Source: Biodivers Data J. 2023 Apr 11;11:e102828. doi: 10.3897/BDJ.11.e102828 (PMC10848687; doi:10.3897/BDJ.11.e102828)
Supplement: XML Treatment for Megastigmus daduheensis [file BDJ.11.e102828-treatment1.xml]

<!DOCTYPE tp:taxon-treatment
  PUBLIC "-//TaxonX//DTD Taxonomic Treatment Publishing DTD v0 20100105//EN" "tax-treatment-NSO.dtd">
<tp:taxon-treatment xmlns:tp="http://www.plazi.org/taxpub"><tp:treatment-meta><mixed-citation publication-type="journal"><person-group><name><surname>Chen</surname><given-names>Xiaoxiao</given-names></name><name><surname>Kuang</surname><given-names>Jingge</given-names></name><name><surname>Tao</surname><given-names>Wenjing</given-names></name><name><surname>Xiong</surname><given-names>Zhongping</given-names></name><name><surname>Mao</surname><given-names>Kangshan</given-names></name></person-group><article-title>A new species of <italic><tp:taxon-name><tp:taxon-name-part taxon-name-part-type="genus" reg="Megastigmus">Megastigmus</tp:taxon-name-part></tp:taxon-name></italic> (<tp:taxon-name><tp:taxon-name-part taxon-name-part-type="order">Hymenoptera</tp:taxon-name-part></tp:taxon-name>, <tp:taxon-name><tp:taxon-name-part taxon-name-part-type="family">Megastigmidae</tp:taxon-name-part></tp:taxon-name>) from China</article-title><source>Biodivers Data J</source><day>11</day><month>04</month><year>2023</year><volume>11</volume><pub-id pub-id-type="doi">10.3897/BDJ.11.e102828</pub-id></mixed-citation></tp:treatment-meta><tp:nomenclature><tp:taxon-name>
            <object-id xmlns:xlink="http://www.w3.org/1999/xlink" content-type="arpha" xlink:type="simple">518FB099-DB2E-568D-8EEF-65DD33D10C3D</object-id>
            <tp:taxon-name-part taxon-name-part-type="genus">Megastigmus</tp:taxon-name-part>
            <tp:taxon-name-part taxon-name-part-type="species">daduheensis</tp:taxon-name-part>
            <object-id xmlns:xlink="http://www.w3.org/1999/xlink" content-type="zoobank" xlink:type="simple" object-id-type="ZooBank">06D89B26-3CC3-4E8A-979B-8C860627B609</object-id>
          </tp:taxon-name><tp:taxon-status xmlns:xlink="http://www.w3.org/1999/xlink" xlink:type="simple">sp. n.</tp:taxon-status></tp:nomenclature><tp:treatment-sec sec-type="materials"><title>Materials</title><list list-type="alpha-lower" list-content="occurrences"><list-item><p><bold>Type status:</bold> <named-content xmlns:xlink="http://www.w3.org/1999/xlink" content-type="dwc:typeStatus" xlink:type="simple">Holotype</named-content>. <bold>Occurrence:</bold> occurrenceDetails: <named-content xmlns:xlink="http://www.w3.org/1999/xlink" content-type="dwc:occurrenceDetails" xlink:type="simple">CollectionCode: NHMSU-20201015-XJ; GenBank No: <italic>COI</italic> (<ext-link ext-link-type="uri" xlink:href="https://www.ncbi.nlm.nih.gov/nuccore/ON421529" xlink:type="simple">ON421529</ext-link>) and <italic>Cytb</italic> (<ext-link ext-link-type="uri" xlink:href="https://www.ncbi.nlm.nih.gov/nuccore/ON478368" xlink:type="simple">ON478368</ext-link>).</named-content>; individualCount: <named-content xmlns:xlink="http://www.w3.org/1999/xlink" content-type="dwc:individualCount" xlink:type="simple">1</named-content>; sex: <named-content xmlns:xlink="http://www.w3.org/1999/xlink" content-type="dwc:sex" xlink:type="simple">female</named-content>; lifeStage: <named-content xmlns:xlink="http://www.w3.org/1999/xlink" content-type="dwc:lifeStage" xlink:type="simple">adults</named-content>; occurrenceID: <named-content xmlns:xlink="http://www.w3.org/1999/xlink" content-type="dwc:occurrenceID" xlink:type="simple">C3C6985C-AF91-54BA-ACE7-7689077A8ED3</named-content>; <bold>Taxon:</bold> scientificName: <named-content xmlns:xlink="http://www.w3.org/1999/xlink" content-type="dwc:scientificName" xlink:type="simple"><italic><tp:taxon-name><tp:taxon-name-part taxon-name-part-type="genus" reg="Megastigmus">Megastigmus</tp:taxon-name-part><tp:taxon-name-part taxon-name-part-type="species" reg="daduheensis">daduheensis</tp:taxon-name-part></tp:taxon-name></italic></named-content>; order: <named-content xmlns:xlink="http://www.w3.org/1999/xlink" content-type="dwc:order" xlink:type="simple"><tp:taxon-name><tp:taxon-name-part taxon-name-part-type="order">Hymenoptera</tp:taxon-name-part></tp:taxon-name></named-content>; family: <named-content xmlns:xlink="http://www.w3.org/1999/xlink" content-type="dwc:family" xlink:type="simple"><tp:taxon-name><tp:taxon-name-part taxon-name-part-type="family">Megastigmidae</tp:taxon-name-part></tp:taxon-name></named-content>; genus: <named-content xmlns:xlink="http://www.w3.org/1999/xlink" content-type="dwc:genus" xlink:type="simple"><tp:taxon-name><tp:taxon-name-part taxon-name-part-type="genus">Megastigmus</tp:taxon-name-part></tp:taxon-name></named-content>; specificEpithet: <named-content xmlns:xlink="http://www.w3.org/1999/xlink" content-type="dwc:specificEpithet" xlink:type="simple"><italic><tp:taxon-name><tp:taxon-name-part taxon-name-part-type="genus" reg="Megastigmus"/><tp:taxon-name-part taxon-name-part-type="species" reg="daduheensis">daduheensis</tp:taxon-name-part></tp:taxon-name></italic></named-content>; <bold>Location:</bold> country: <named-content xmlns:xlink="http://www.w3.org/1999/xlink" content-type="dwc:country" xlink:type="simple">China</named-content>; stateProvince: <named-content xmlns:xlink="http://www.w3.org/1999/xlink" content-type="dwc:stateProvince" xlink:type="simple">Sichuan</named-content>; locality: <named-content xmlns:xlink="http://www.w3.org/1999/xlink" content-type="dwc:locality" xlink:type="simple">Aba Autonomous Prefecture of Tibetan and Qiang (Ngawa), Xiaojin County, Ri’er Township (102°35′ E, 30°59′ N)</named-content>; locationRemarks: <named-content xmlns:xlink="http://www.w3.org/1999/xlink" content-type="dwc:locationRemarks" xlink:type="simple">label transliteration:"15 Χ 2020, coll. Wenjing Tao, Wentao Wang and Xue Li"</named-content></p></list-item><list-item><p><bold>Type status:</bold> <named-content xmlns:xlink="http://www.w3.org/1999/xlink" content-type="dwc:typeStatus" xlink:type="simple">Paratype</named-content>. <bold>Occurrence:</bold> individualCount: <named-content xmlns:xlink="http://www.w3.org/1999/xlink" content-type="dwc:individualCount" xlink:type="simple">38</named-content>; sex: <named-content xmlns:xlink="http://www.w3.org/1999/xlink" content-type="dwc:sex" xlink:type="simple">female 36 male 2</named-content>; lifeStage: <named-content xmlns:xlink="http://www.w3.org/1999/xlink" content-type="dwc:lifeStage" xlink:type="simple">adults</named-content>; occurrenceID: <named-content xmlns:xlink="http://www.w3.org/1999/xlink" content-type="dwc:occurrenceID" xlink:type="simple">E65DFF05-F6EE-579F-9958-FBF8F77337EE</named-content>; <bold>Taxon:</bold> scientificName: <named-content xmlns:xlink="http://www.w3.org/1999/xlink" content-type="dwc:scientificName" xlink:type="simple"><italic><tp:taxon-name><tp:taxon-name-part taxon-name-part-type="genus" reg="Megastigmus">Megastigmus</tp:taxon-name-part><tp:taxon-name-part taxon-name-part-type="species" reg="daduheensis">daduheensis</tp:taxon-name-part></tp:taxon-name></italic></named-content>; order: <named-content xmlns:xlink="http://www.w3.org/1999/xlink" content-type="dwc:order" xlink:type="simple"><tp:taxon-name><tp:taxon-name-part taxon-name-part-type="order">Hymenoptera</tp:taxon-name-part></tp:taxon-name></named-content>; family: <named-content xmlns:xlink="http://www.w3.org/1999/xlink" content-type="dwc:family" xlink:type="simple"><tp:taxon-name><tp:taxon-name-part taxon-name-part-type="family">Megastigmidae</tp:taxon-name-part></tp:taxon-name></named-content>; genus: <named-content xmlns:xlink="http://www.w3.org/1999/xlink" content-type="dwc:genus" xlink:type="simple"><tp:taxon-name><tp:taxon-name-part taxon-name-part-type="genus">Megastigmus</tp:taxon-name-part></tp:taxon-name></named-content>; specificEpithet: <named-content xmlns:xlink="http://www.w3.org/1999/xlink" content-type="dwc:specificEpithet" xlink:type="simple"><italic><tp:taxon-name><tp:taxon-name-part taxon-name-part-type="genus" reg="Megastigmus"/><tp:taxon-name-part taxon-name-part-type="species" reg="daduheensis">daduheensis</tp:taxon-name-part></tp:taxon-name></italic></named-content>; <bold>Location:</bold> country: <named-content xmlns:xlink="http://www.w3.org/1999/xlink" content-type="dwc:country" xlink:type="simple">China</named-content>; stateProvince: <named-content xmlns:xlink="http://www.w3.org/1999/xlink" content-type="dwc:stateProvince" xlink:type="simple">Sichuan</named-content>; locality: <named-content xmlns:xlink="http://www.w3.org/1999/xlink" content-type="dwc:locality" xlink:type="simple">Aba Autonomous Prefecture of Tibetan and Qiang (Ngawa), Xiaojin County, Ri’er Township (102°35′ E, 30°59′ N)</named-content>; locationRemarks: <named-content xmlns:xlink="http://www.w3.org/1999/xlink" content-type="dwc:locationRemarks" xlink:type="simple">label transliteration:"15 Χ 2020, coll. Wenjing Tao, Wentao Wang and Xue Li"</named-content></p></list-item></list></tp:treatment-sec><tp:treatment-sec sec-type="Description"><title>Description</title><p><bold>Female.</bold> Length (body + ovipositor): 2.81 ~ 3.05 + 3.09 ~ 3.17 mm. <bold>Colour</bold>: body (Fig. <xref ref-type="fig" rid="F9045722">1</xref>A, H) alternate distribution of yellow, brown and black; head: vertex brown, face yellow, clypeus with apical half dark brown; head antennae light brown; eye reddish-brown; clypeus with apical half dark brown; pronotum brownish-yellow; mesoscutum black anteriorly to brownish-yellow posteriorly; scutellum dark yellow; metanotum light yellow; propodeum black (Fig. <xref ref-type="fig" rid="F9045722">1</xref>J); leg brownish-yellow; wing hyaline, vein and the enlarged part of stigmal vein dark brown, stigma light brown; setae of body pale, having black base; hind coxa black, femora and tibia brown; gaster dark brown; ovipositor dark brown.</p><p><bold>Head.</bold> Head about 1.6× as wide as long in dorsal view; whole face with pale, dense setae; frons with many obvious striated sculptures; ocellus arranged in a blunt triangle, POL about twice as long as OOL and OCL; several short setae between ocelli, the rest on other parts of head (Fig. <xref ref-type="fig" rid="F9045722">1</xref>B–E). Antennae moniliform, arising from the area below centre of face; scape almost 3.5x as long as width, pedicel about 0.4 of scape length, anellus about 0.25 of pedicel length; relative length/breadth (ratio) of funiculars (F1–F7) as follows: F1 57/29 (1.96), F2 84/38 (2.21), F3 97/39 (2.48), F4 83/46 (1.80), F5 74/47 (1.57), F6 79/45 (1.76), F7 62/45 (1.38); clava (C1–C3) with relative length/breadth (ratio)131/47 (2.79) (Fig. <xref ref-type="fig" rid="F9045722">1</xref>F).</p><p><bold>Mesosoma.</bold> Pronotum and mesoscutum with irregular sculpture and orientation of rugae, notauli brown and sparse setae scattered on both sides (Fig. <xref ref-type="fig" rid="F9045722">1</xref>H); axillae with oblique longitudinal ridge; scultellum with transverse costula and white setae on both sides; propodeum with oriaceous, callus with long white setae and irregular reticulate sculpture; callus densely covered with white long setae. Basal cell of fore wing with more than ten setae and the lower part of the basal cell closed by a row of setae; marginal vein shorter than postmarginal vein; stigma large and 2.2× as long as width, stigma vein short and 0.11× as long as stigma (Fig. <xref ref-type="fig" rid="F9045722">1</xref>G). Hind coxa with white long setae on both sides, femora and tibia densely covered with white setae (Fig. <xref ref-type="fig" rid="F9045722">1</xref>A).</p><p><bold>Metasoma.</bold> Gaster not compressed laterally, 1.21 mm long, with sparse bristles scattered with four black horizontal bands and the spacing between the horizontal bands decreasing successively (Fig. <xref ref-type="fig" rid="F9045722">1</xref>A). Ovipositor densely covered with brown long setae and 4.5× as long as hind-leg tibia.</p><p><bold>Male.</bold> Body black, 2.4 ~ 2.6 mm long (Fig. <xref ref-type="fig" rid="F9045722">1</xref>I). Gaster black, 1.0 mm long, 1.5× as long as hind tibia. Antennae brown. Femora wider than female femora. Marginal vein tan, stigma dark brown. Antennae flagellum about the same length as gaster, funicle length greater than width, anellus about 1/3 of pedicel length. Stigma 1.6× as long as width, stigmal vein short and 0.18× as long as stigma. Other morphology is similar to female.</p></tp:treatment-sec><tp:treatment-sec sec-type="Diagnosis"><title>Diagnosis</title><p>The key from China distinguished the females of <italic><tp:taxon-name><tp:taxon-name-part taxon-name-part-type="genus" reg="Megastigmus">Megastigmus</tp:taxon-name-part><tp:taxon-name-part taxon-name-part-type="species" reg="daduheensis">daduheensis</tp:taxon-name-part></tp:taxon-name></italic> sp. n. by their body length less than 5 mm, ovipositor exceeding body length, stigma neck less than 0.5 times the width of the stigma and scultellum dark yellow. (Fig. <xref ref-type="fig" rid="F9045722">1</xref>A, G, E). <italic><tp:taxon-name><tp:taxon-name-part taxon-name-part-type="genus" reg="Megastigmus">Megastigmus</tp:taxon-name-part><tp:taxon-name-part taxon-name-part-type="species" reg="daduheensis">daduheensis</tp:taxon-name-part></tp:taxon-name></italic> sp. n. is similar to <italic><tp:taxon-name><tp:taxon-name-part taxon-name-part-type="genus" reg="Megastigmus">Megastigmus</tp:taxon-name-part><tp:taxon-name-part taxon-name-part-type="species" reg="duclouxianae">duclouxianae</tp:taxon-name-part></tp:taxon-name></italic> Xu &amp; He, 1995 (Fig. <xref ref-type="fig" rid="F9165850">2</xref>A, B) and <italic><tp:taxon-name><tp:taxon-name-part taxon-name-part-type="genus" reg="Megastigmus">Megastigmus</tp:taxon-name-part><tp:taxon-name-part taxon-name-part-type="species" reg="sabinae">sabinae</tp:taxon-name-part></tp:taxon-name></italic> Xu &amp; He, 1989 (Fig. <xref ref-type="fig" rid="F9166238">3</xref>A,B), but can be distinguished from the latter two species by: 1) stigma light brown, 2.2× as long as width, stigma neck short and 0.11× as long as stigma; 2) ovipositor 4.5× as long as metatibia; and 3) mesosctum black anteriorly to brownish-yellow posteriorly.</p></tp:treatment-sec><tp:treatment-sec sec-type="Etymology"><title>Etymology</title><p>The new species is named after its type locality, Daduhe, Sichuan Province.</p></tp:treatment-sec><tp:treatment-sec sec-type="Biology"><title>Biology</title><p>The eggs are laid in the cones of <italic><tp:taxon-name><tp:taxon-name-part taxon-name-part-type="genus" reg="Cupressus">Cupressus</tp:taxon-name-part><tp:taxon-name-part taxon-name-part-type="species" reg="chengiana">chengiana</tp:taxon-name-part></tp:taxon-name></italic> S.Y. Hu, feeding on the nuts and the adults fly out of the cones from October to November every year.</p></tp:treatment-sec><tp:treatment-sec><!--Section generated to contain objects referenced in tp:taxon-treatment.--><fig id="F9045722" position="float" orientation="portrait"><object-id xmlns:xlink="http://www.w3.org/1999/xlink" content-type="arpha" xlink:type="simple">6D99ED74-B396-5C53-96CD-FC095BB0A096</object-id><object-id xmlns:xlink="http://www.w3.org/1999/xlink" content-type="doi" xlink:type="simple">10.3897/BDJ.11.e102828.figure1</object-id><label>Figure 1.</label><caption><p><italic><tp:taxon-name><tp:taxon-name-part taxon-name-part-type="genus" reg="Megastigmus">Megastigmus</tp:taxon-name-part><tp:taxon-name-part taxon-name-part-type="species" reg="daduheensis">daduheensis</tp:taxon-name-part></tp:taxon-name></italic> sp. n. <bold>A–H</bold> female holotype; <bold>A</bold> Body, lateral view; <bold>B</bold> Head, lateral view; <bold>C</bold> Head, ventral view; <bold>D</bold> Head, dorsal view; <bold>E</bold> Head, frontal view; <bold>F</bold> Antenna; <bold>G</bold> Fore wing; <bold>H</bold> Head and mesosoma, dorsal view; <bold>I</bold> Male, Body, lateral view.</p></caption><graphic xmlns:xlink="http://www.w3.org/1999/xlink" xlink:href="bdj-11-e102828-g001.jpg" position="float" id="oo_833623.jpg" orientation="portrait" xlink:type="simple"><uri content-type="original_file" xlink:type="simple">https://binary.pensoft.net/fig/833623</uri></graphic></fig><fig id="F9165850" position="float" orientation="portrait"><object-id xmlns:xlink="http://www.w3.org/1999/xlink" content-type="arpha" xlink:type="simple">62C0D59E-B122-58BC-8B62-31FB58B51E25</object-id><object-id xmlns:xlink="http://www.w3.org/1999/xlink" content-type="doi" xlink:type="simple">10.3897/BDJ.11.e102828.figure2</object-id><label>Figure 2.</label><caption><p><italic><tp:taxon-name><tp:taxon-name-part taxon-name-part-type="genus" reg="Megastigmus">Megastigmus</tp:taxon-name-part><tp:taxon-name-part taxon-name-part-type="species" reg="duclouxianae">duclouxianae</tp:taxon-name-part></tp:taxon-name></italic>, female; <bold>A</bold> Body, lateral view; <bold>B</bold> Head and mesosoma, dorsal view.</p></caption><graphic xmlns:xlink="http://www.w3.org/1999/xlink" xlink:href="bdj-11-e102828-g002.jpg" position="float" id="oo_816326.jpg" orientation="portrait" xlink:type="simple"><uri content-type="original_file" xlink:type="simple">https://binary.pensoft.net/fig/816326</uri></graphic></fig><fig id="F9166238" position="float" orientation="portrait"><object-id xmlns:xlink="http://www.w3.org/1999/xlink" content-type="arpha" xlink:type="simple">2C3806D2-89B8-5916-B1D1-BA6E22F02A24</object-id><object-id xmlns:xlink="http://www.w3.org/1999/xlink" content-type="doi" xlink:type="simple">10.3897/BDJ.11.e102828.figure3</object-id><label>Figure 3.</label><caption><p><italic><tp:taxon-name><tp:taxon-name-part taxon-name-part-type="genus" reg="Megastigmus">Megastigmus</tp:taxon-name-part><tp:taxon-name-part taxon-name-part-type="species" reg="sabinae">sabinae</tp:taxon-name-part></tp:taxon-name></italic>, female; <bold>A</bold> Body, lateral view; <bold>B</bold> Head and mesosoma, dorsal view.</p></caption><graphic xmlns:xlink="http://www.w3.org/1999/xlink" xlink:href="bdj-11-e102828-g003.jpg" position="float" id="oo_816333.jpg" orientation="portrait" xlink:type="simple"><uri content-type="original_file" xlink:type="simple">https://binary.pensoft.net/fig/816333</uri></graphic></fig></tp:treatment-sec></tp:taxon-treatment>
